# Supplementary material for: Review of the Eospilarctia yuennanica group (Lepidoptera, Erebidae, Arctiinae) from the Indo – Himalayan region, with description of two new species and one subspecies
Source: Zookeys. 2012 Jun 25;(204):57–70. doi: 10.3897/zookeys.204.3056 (PMC3391722; doi:10.3897/zookeys.204.3056)
Supplement: XML Treatment for Eospilarctia [file zookeys.204.3056-treatment1.xml]

<!DOCTYPE tp:taxon-treatment
  PUBLIC "-//TaxonX//DTD Taxonomic Treatment Publishing DTD v0 20100105//EN" "tax-treatment-NSO.dtd">
<tp:taxon-treatment xmlns:tp="http://www.plazi.org/taxpub"><tp:treatment-meta><mixed-citation publication-type="journal"><person-group><name><surname>Saldaitis</surname><given-names>Aidas</given-names></name><name><surname>Ivinskis</surname><given-names>Povilas</given-names></name><name><surname>Witt</surname><given-names>Thomas</given-names></name><name><surname>Pekarsky</surname><given-names>Oleg</given-names></name></person-group><article-title>Review of the 
                    <italic>Eospilarctia yuennanica</italic> group (Lepidoptera, Erebidae, Arctiinae) from the Indo – Himalayan region, with description of two new species and one subspecies</article-title><source>Zookeys</source><day>25</day><month>6</month><year>2012</year><volume>2012</volume><issue>204</issue><fpage>57</fpage><lpage>70</lpage><pub-id pub-id-type="doi">10.3897/zookeys.204.3056</pub-id></mixed-citation></tp:treatment-meta><tp:nomenclature><label>Genus</label><tp:taxon-name>
                        <tp:taxon-name-part taxon-name-part-type="genus">Eospilarctia</tp:taxon-name-part>
                    <object-id xmlns:xlink="http://www.w3.org/1999/xlink" xlink:type="simple">http://species-id.net/wiki/Eospilarctia</object-id>
								</tp:taxon-name><tp:taxon-authority>Kôda, 1988</tp:taxon-authority><tp:nomenclature-citation-list><tp:nomenclature-citation><tp:taxon-name>Eospilarctia</tp:taxon-name><comment> Kôda, 1988. Tyô to ga Zoologist 39(1): 39–45</comment></tp:nomenclature-citation></tp:nomenclature-citation-list></tp:nomenclature><tp:treatment-sec sec-type="Type species"><title>Type species:</title><p><italic><tp:taxon-name>Seiarctia lewisii</tp:taxon-name></italic> Butler, 1885, by original designation.</p></tp:treatment-sec><tp:treatment-sec sec-type="Genus characteristic"><title>Genus characteristic.</title><p>Species of this genus typically have a medium wingspan, long bipectinate antennae, a red patagium, a narrow red abdomen, yellow tegulae, white or yellow longitudinal fascia transversing brown forewings, pale white or yellow-white hindwings with various sized brown spots in terminal and discal areas.</p><p><bold>Male genitalia.</bold> Uncus massive, wide base abruptly narrowing at the tip; tegumen medium size; gnathos reduced; valvae simple with even edges but concave, rough or<!--PageBreak--> rounded at the apex; juxta wide with wide excision; saccus short, semioval form; aedeagus straight, longer than valvae; vesica multiplex.</p><p><bold>Female genitalia.</bold> Papilla analis massive; apophysis posterioris approximately 2.5 times shorter than apophysis anterioris; ductus short; bursa bisaccate, rounded, without signum.</p></tp:treatment-sec><tp:treatment-sec sec-type="Distribution"><title>Distribution.</title><p>Fourteen species of <italic><tp:taxon-name>Eospilarctia</tp:taxon-name></italic> are distributed in China, Myanmar, Vietnam, Taiwan and Japan.</p></tp:treatment-sec><tp:treatment-sec sec-type="Key to Eospilarctia species related to Eospilarctia yuennanica yuennanica (Daniel, 1943) based on external characters"><title>Key to <italic><tp:taxon-name>Eospilarctia</tp:taxon-name></italic> species related to <italic><tp:taxon-name>Eospilarctia yuennanica yuennanica</tp:taxon-name></italic> (Daniel, 1943) based on external characters</title><table-wrap content-type="key" position="float" orientation="portrait"><table><tbody><tr><td rowspan="1" colspan="1">1</td><td rowspan="1" colspan="1">Forewings costal streak wide (<xref ref-type="fig" rid="F1">Plate 1: fig. 3</xref>)</td><td rowspan="1" colspan="1">2</td></tr><tr><td rowspan="1" colspan="1">–</td><td rowspan="1" colspan="1">Forewings costal streak narrow (<xref ref-type="fig" rid="F1">Plate 1: figs 1, 2, 4–6</xref>)</td><td rowspan="1" colspan="1">3</td></tr><tr><td rowspan="1" colspan="1">2</td><td rowspan="1" colspan="1">Forewings costal streak extending from base to apical streak; postmedian streak short directed to costa (<xref ref-type="bibr" rid="B2">Dubatolov et al. 2008</xref>, fig. 7, p. 134)</td><td rowspan="1" colspan="1"><italic><tp:taxon-name>Eospilarctia guangdonga</tp:taxon-name></italic> (China: Guangdong)</td></tr><tr><td rowspan="1" colspan="1">–</td><td rowspan="1" colspan="1">Forewings costal streak extending from base to beginning, base of radial vein; postmedian streak short directed to termen (<xref ref-type="fig" rid="F1">Plate 1: fig. 3</xref>)</td><td rowspan="1" colspan="1"><italic><tp:taxon-name>Eospilarctia yuennanica fansipana</tp:taxon-name></italic> ssp. n. (Vietnam: Fan-si-pan)</td></tr><tr><td rowspan="1" colspan="1">3</td><td rowspan="1" colspan="1">Forewings pale light brown</td><td rowspan="1" colspan="1"><italic><tp:taxon-name>Eospilarctia yuennanica yuennanica</tp:taxon-name></italic> (China: Sichuan)</td></tr><tr><td rowspan="1" colspan="1">–</td><td rowspan="1" colspan="1">Forewings highly contrasted (<xref ref-type="fig" rid="F1">Plate 1: figs 4, 5</xref>)</td><td rowspan="1" colspan="1">4</td></tr><tr><td rowspan="1" colspan="1">4</td><td rowspan="1" colspan="1">Forewings costal streak extending from base to apical streak (<xref ref-type="fig" rid="F1">Plate 1: fig. 5</xref>)</td><td rowspan="1" colspan="1"><italic><tp:taxon-name>Eospilarctia naumanni</tp:taxon-name></italic> sp. n. (Myanmar: Kachin)</td></tr><tr><td rowspan="1" colspan="1">–</td><td rowspan="1" colspan="1">Forewings costal streak extending from base to beginning, base of radial vein (<xref ref-type="fig" rid="F1">Plate 1: fig. 4</xref>)</td><td rowspan="1" colspan="1"><italic><tp:taxon-name>Eospilarctia maciai</tp:taxon-name></italic> sp. n. (China: Yunnan)</td></tr></tbody></table></table-wrap></tp:treatment-sec><tp:treatment-sec sec-type="Key to species Eospilarctia related to Eospilarctia yuennanica yuennanica (Daniel, 1943) based on male genital characters"><title>Key to species <italic><tp:taxon-name>Eospilarctia</tp:taxon-name></italic> related to <italic><tp:taxon-name>Eospilarctia yuennanica yuennanica</tp:taxon-name></italic> (Daniel, 1943) based on male genital characters</title><table-wrap content-type="key" position="float" orientation="portrait"><table><tbody><tr><td rowspan="1" colspan="1">1</td><td rowspan="1" colspan="1">Valva serrate at apex</td><td rowspan="1" colspan="1">2</td></tr><tr><td rowspan="1" colspan="1">–</td><td rowspan="1" colspan="1">Valva rounded or with one excavation at apex (<xref ref-type="fig" rid="F2">Plate 2: figs 7, 8, 10, 11</xref>)</td><td rowspan="1" colspan="1">3</td></tr><tr><td rowspan="1" colspan="1">2</td><td rowspan="1" colspan="1">Apical diverticulum of vesica near long as wide; subbasal diverticulum straight (<xref ref-type="fig" rid="F2">Plate 2: fig. 3</xref>)</td><td rowspan="1" colspan="1"><italic><tp:taxon-name>Eospilarctia yuennanica yuennanica</tp:taxon-name></italic></td></tr><tr><td rowspan="1" colspan="1">–</td><td rowspan="1" colspan="1">Apical diverticulum of vesica narrow, about three time long as wide; subbasal diverticulum foot-shaped (<xref ref-type="fig" rid="F2">Plate 2: fig. 6</xref>)</td><td rowspan="1" colspan="1"><italic><tp:taxon-name>Eospilarctia yuennanica fansipana</tp:taxon-name></italic> ssp. n.</td></tr><tr><td rowspan="1" colspan="1">3</td><td rowspan="1" colspan="1">Uncus two times longer than width (<xref ref-type="fig" rid="F2">Plate 2: figs 7, 8</xref>; <xref ref-type="fig" rid="F6">Plate 6: figs 1, 2</xref>)</td><td rowspan="1" colspan="1"><italic><tp:taxon-name>Eospilarctia maciai</tp:taxon-name></italic> sp. n.</td></tr><tr><td rowspan="1" colspan="1">–</td><td rowspan="1" colspan="1">Uncus same length as width (<xref ref-type="fig" rid="F2">Plate 2: figs 10, 11</xref>)</td><td rowspan="1" colspan="1">4</td></tr><tr><td rowspan="1" colspan="1">4</td><td rowspan="1" colspan="1">Apex of valva deeply excavated; uncus cruciform <xref ref-type="bibr" rid="B2">Dubatolov et al. 2008</xref>, fig. 21, p. 136</td><td rowspan="1" colspan="1"><italic><tp:taxon-name>Eospilarctia guangdonga</tp:taxon-name></italic></td></tr><tr><td rowspan="1" colspan="1">–</td><td rowspan="1" colspan="1">Apex of valva diagonally cuted, slightly sagged; uncus bulb-shaped (<xref ref-type="fig" rid="F2">Plate 2: figs 10, 11</xref>; <xref ref-type="fig" rid="F7">Plate 7: figs 1, 2</xref>)</td><td rowspan="1" colspan="1"><italic><tp:taxon-name>Eospilarctia naumanni</tp:taxon-name></italic> sp. n.</td></tr></tbody></table></table-wrap><sec sec-type="Description of new taxa"><title>Description of new taxa</title></sec></tp:treatment-sec><tp:treatment-sec><!--Section generated to contain objects referenced in tp:taxon-treatment.--><fig id="F1" position="float" orientation="portrait"><label>Plate 1, figures 1–6.</label><caption><p><italic><tp:taxon-name>Eospilarctia</tp:taxon-name></italic> ssp. adults: <bold>1</bold> <italic><tp:taxon-name>Eospilarctia yuennanica yuennanica</tp:taxon-name></italic>, ♂, cotype, China, Yunnan ZSM/MWM <bold>2</bold> <italic><tp:taxon-name>Eospilarctia yuennanica yuennanica</tp:taxon-name></italic>, ♂, China, Yunnan ZSM/MWM <bold>3</bold> <italic><tp:taxon-name>Eospilarctia yuennanica fansipana</tp:taxon-name></italic>, ♂, holotype, Vietnam, Mt. Fan-si-pan ZSM/MWM <bold>4</bold> <italic><tp:taxon-name>Eospilarctia maciai</tp:taxon-name></italic>, ♂, holotype, China, Yunnan ZSM/MWM <bold>5</bold> <italic><tp:taxon-name>Eospilarctia naumanni</tp:taxon-name></italic>, ♂, holotype, Myanmar, Kachin state, ZSM/MWM <bold>6</bold> <italic><tp:taxon-name>Eospilarctia naumanni</tp:taxon-name></italic>, ♀, paratype, Myanmar, Kachin State ZSM/MWM.</p></caption><graphic xmlns:xlink="http://www.w3.org/1999/xlink" xlink:href="ZooKeys-204-057-g001.jpg" position="float" orientation="portrait" xlink:type="simple"/></fig><fig id="F2" position="float" orientation="portrait"><label>Plate 2, figures 1–12.</label><caption><p><italic><tp:taxon-name>Eospilarctia</tp:taxon-name></italic> ssp. ♂ genitalia: <bold>1</bold> <italic><tp:taxon-name>Eospilarctia yuennanica yuennanica</tp:taxon-name></italic>, ♂, cotype, clasping apparatus, prep. OP1223 <bold>2</bold> <italic><tp:taxon-name>Eospilarctia yuennanica yuennanica</tp:taxon-name></italic>, ♂, cotype, clasping apparatus with opened valvae <bold>3</bold> <italic><tp:taxon-name>Eospilarctia yuennanica yuennanica</tp:taxon-name></italic>, ♂, cotype, aedeagus <bold>4</bold> <italic><tp:taxon-name>Eospilarctia yuennanica fansipana</tp:taxon-name></italic>, ♂, holotype, clasping apparatus, prep. OP1227 <bold>5</bold> <italic><tp:taxon-name>Eospilarctia yuennanica fansipana</tp:taxon-name></italic>, ♂, holotype, clasping apparatus with opened valvae <bold>6</bold> <italic><tp:taxon-name>Eospilarctia yuennanica fansipana</tp:taxon-name></italic>, ♂, holotype, aedeagus <bold>7</bold> <italic><tp:taxon-name>Eospilarctia maciai</tp:taxon-name></italic>, ♂, holotype, clasping apparatus, prep. OP1225 <bold>8</bold> <italic><tp:taxon-name>Eospilarctia maciai</tp:taxon-name></italic>, ♂, holotype, clasping apparatus with opened valvae <bold>9</bold> <italic><tp:taxon-name>Eospilarctia maciai</tp:taxon-name></italic>, ♂, holotype, aedeagus <bold>10</bold><italic> E. naumanni</italic>, ♂, holotype, clasping apparatus, prep. OP1228 <bold>11</bold> <italic><tp:taxon-name>Eospilarctia naumanni</tp:taxon-name></italic>, ♂, holotype, clasping apparatus with opened valvae <bold>12</bold> <italic><tp:taxon-name>Eospilarctia naumanni</tp:taxon-name></italic>, ♂, holotype, aedeagus.</p></caption><graphic xmlns:xlink="http://www.w3.org/1999/xlink" xlink:href="ZooKeys-204-057-g002.jpg" position="float" orientation="portrait" xlink:type="simple"/></fig><fig id="F6" position="float" orientation="portrait"><label>Plate 6, figures 1–5.</label><caption><p><italic><tp:taxon-name>Eospilarctia maciai</tp:taxon-name></italic>, ♂, holotype: <bold>1</bold> Clasping apparatus with opened valvae, prep. OP1225 <bold>2</bold> Clasping apparatus <bold>3</bold> Aedeagus <bold>4</bold> Adult <bold>5</bold> 8<sup>th</sup> abdominal segment.</p></caption><graphic xmlns:xlink="http://www.w3.org/1999/xlink" xlink:href="ZooKeys-204-057-g006.jpg" position="float" orientation="portrait" xlink:type="simple"/></fig><fig id="F7" position="float" orientation="portrait"><label>Plate 7, figures 1–5.</label><caption><p><italic><tp:taxon-name>Eospilarctia naumanni</tp:taxon-name></italic>, ♂, holotype: <bold>1</bold> Clasping apparatus with opened valvae, prep. OP1228 <bold>2</bold> Clasping apparatus <bold>3</bold> Aedeagus <bold>4</bold> Adult <bold>5</bold> 8<sup>th</sup> abdominal segment.</p></caption><graphic xmlns:xlink="http://www.w3.org/1999/xlink" xlink:href="ZooKeys-204-057-g007.jpg" position="float" orientation="portrait" xlink:type="simple"/></fig></tp:treatment-sec><ref-list><ref id="B2"><mixed-citation xmlns:xlink="http://www.w3.org/1999/xlink" xlink:type="simple"><person-group><name name-style="western"><surname>Dubatolov</surname><given-names>VV</given-names></name><name name-style="western"><surname>Kishida</surname><given-names>Y</given-names></name><name name-style="western"><surname>Wang</surname><given-names>M</given-names></name></person-group> (<year>2008</year>)<article-title> New taxa of <italic>Eospilarctia</italic>Kôda and Lemyra Walker from the Nanling Mts, South China (Lepidoptera, Arctiidae: Arctiinae).</article-title><source>Tinea </source><volume>20</volume> (<issue>3</issue>): <fpage>133</fpage>-<lpage>139</lpage>.</mixed-citation></ref></ref-list></tp:taxon-treatment>
