# Supplementary material for: Review of the Eospilarctia yuennanica group (Lepidoptera, Erebidae, Arctiinae) from the Indo – Himalayan region, with description of two new species and one subspecies
Source: Zookeys. 2012 Jun 25;(204):57–70. doi: 10.3897/zookeys.204.3056 (PMC3391722; doi:10.3897/zookeys.204.3056)
Supplement: XML Treatment for Eospilarctia yuennanica fansipana [file zookeys.204.3056-treatment2.xml]

<!DOCTYPE tp:taxon-treatment
  PUBLIC "-//TaxonX//DTD Taxonomic Treatment Publishing DTD v0 20100105//EN" "tax-treatment-NSO.dtd">
<tp:taxon-treatment xmlns:tp="http://www.plazi.org/taxpub"><tp:treatment-meta><mixed-citation publication-type="journal"><person-group><name><surname>Saldaitis</surname><given-names>Aidas</given-names></name><name><surname>Ivinskis</surname><given-names>Povilas</given-names></name><name><surname>Witt</surname><given-names>Thomas</given-names></name><name><surname>Pekarsky</surname><given-names>Oleg</given-names></name></person-group><article-title>Review of the 
                    <italic>Eospilarctia yuennanica</italic> group (Lepidoptera, Erebidae, Arctiinae) from the Indo – Himalayan region, with description of two new species and one subspecies</article-title><source>Zookeys</source><day>25</day><month>6</month><year>2012</year><volume>2012</volume><issue>204</issue><fpage>57</fpage><lpage>70</lpage><pub-id pub-id-type="doi">10.3897/zookeys.204.3056</pub-id></mixed-citation></tp:treatment-meta><tp:nomenclature><tp:taxon-name>
                        <tp:taxon-name-part taxon-name-part-type="genus">Eospilarctia</tp:taxon-name-part>
                        <tp:taxon-name-part taxon-name-part-type="species">yuennanica</tp:taxon-name-part>
                        <tp:taxon-name-part taxon-name-part-type="subspecies">fansipana</tp:taxon-name-part>
                    <object-id xmlns:xlink="http://www.w3.org/1999/xlink" xlink:type="simple">urn:lsid:zoobank.org:act:C97E1B9C-F2DF-4329-9243-0143C22C99D6</object-id>
								<object-id xmlns:xlink="http://www.w3.org/1999/xlink" xlink:type="simple">http://species-id.net/wiki/Eospilarctia_yuennanica_fansipana</object-id>
								</tp:taxon-name><tp:taxon-status xmlns:xlink="http://www.w3.org/1999/xlink" xlink:type="simple">ssp. n.</tp:taxon-status><xref ref-type="fig" rid="F1">Plate 1: fig. 3</xref><xref ref-type="fig" rid="F2">Plate 2: figs 4–6</xref><xref ref-type="fig" rid="F5">Plate 5: figs 1–5</xref></tp:nomenclature><tp:treatment-sec sec-type="Type material"><title>Type material.</title><p><bold>Holotype</bold>: male (<xref ref-type="fig" rid="F1">Plate 1: fig. 3</xref>), northern Vietnam, Mt. Fan-si-pan, 1600-1800 m near Chapa <named-content xmlns:xlink="http://www.w3.org/1999/xlink" content-type="dwc:verbatimCoordinates" xlink:type="simple">22°20"N, 103°40"E</named-content>. Secondary forest, May 1995, leg. local collectors ex coll. A. Schintlmeister (slide No.OP1227), (deposited in ZSM/MWM).</p><p>Paratype: male, northern Vietnam, Mt. Fan-si-pan, Chapa, 1700 m NN (<named-content xmlns:xlink="http://www.w3.org/1999/xlink" content-type="dwc:verbatimCoordinates" xlink:type="simple">22°15"N, 103°46"E</named-content>), June 1994, leg. Sinjaev &amp; Einheim. Sammler (slide No.OP1226), (deposited in ZSM/MWM).</p></tp:treatment-sec><tp:treatment-sec sec-type="Diagnosis"><title>Diagnosis.</title><p>The new subspeciesis larger than other <italic><tp:taxon-name>Eospilarctia</tp:taxon-name></italic> species and nominate <italic><tp:taxon-name>Eospilarctia yuennanica yuennanica</tp:taxon-name></italic> (Plates 3, 4). The pale yellow fascia of the forewings are much wider than in the nominate subspecies. Costal fascia of <italic><tp:taxon-name>Eospilarctia yuennanica fansipana</tp:taxon-name></italic> ssp. n. extend to the middle of discal cell and the basal fascia ends in a sharp diagonal tip. <italic><tp:taxon-name>Eospilarctia yuennanica yuennanica</tp:taxon-name></italic> is smaller (cotype forewing 28 mm, wingspan 59mm), forewing markings are similar except that the fascia are much narrower. In the male genitalia the valvae widen without a dorsal excision at apex; juxta with big lateral protrusions, subbasal diverticulum of the vesica has a simple mammilla form; median diverticulum is gently curved, wide.</p></tp:treatment-sec><tp:treatment-sec sec-type="Description"><title>Description.</title><p><bold>Male</bold>: Forewing length of holotype and paratype 33 mm, wingspan 66 mm. Wing pattern typical of genus; forewings’ pale yellow fascia very wide; costal fascia reaching middle of medium cell; basal fascia with sharp diagonal tip.</p><p><bold>Male genitalia</bold> (<xref ref-type="fig" rid="F2">Plate 2: figs 4–6</xref>): valvae of the same type as the nominate subspecies, but dorsal margin near apex with big excision; oval juxta with wide excision at top, lateral arms very short; aedeagus longer than valvae, gently curved; vesica with footshaped subbasal diverticulum; median diverticulum long, narrow, strongly curved with short spines.</p><p><bold>Female genitalia:</bold> unknown.</p><fig id="F1" position="float" orientation="portrait"><label>Plate 1, figures 1–6.</label><caption><p><italic><tp:taxon-name>Eospilarctia</tp:taxon-name></italic> ssp. adults: <bold>1</bold> <italic><tp:taxon-name>Eospilarctia yuennanica yuennanica</tp:taxon-name></italic>, ♂, cotype, China, Yunnan ZSM/MWM <bold>2</bold> <italic><tp:taxon-name>Eospilarctia yuennanica yuennanica</tp:taxon-name></italic>, ♂, China, Yunnan ZSM/MWM <bold>3</bold> <italic><tp:taxon-name>Eospilarctia yuennanica fansipana</tp:taxon-name></italic>, ♂, holotype, Vietnam, Mt. Fan-si-pan ZSM/MWM <bold>4</bold> <italic><tp:taxon-name>Eospilarctia maciai</tp:taxon-name></italic>, ♂, holotype, China, Yunnan ZSM/MWM <bold>5</bold> <italic><tp:taxon-name>Eospilarctia naumanni</tp:taxon-name></italic>, ♂, holotype, Myanmar, Kachin state, ZSM/MWM <bold>6</bold> <italic><tp:taxon-name>Eospilarctia naumanni</tp:taxon-name></italic>, ♀, paratype, Myanmar, Kachin State ZSM/MWM.</p></caption><graphic xmlns:xlink="http://www.w3.org/1999/xlink" xlink:href="ZooKeys-204-057-g001.jpg" position="float" orientation="portrait" xlink:type="simple"/></fig><fig id="F2" position="float" orientation="portrait"><label>Plate 2, figures 1–12.</label><caption><p><italic><tp:taxon-name>Eospilarctia</tp:taxon-name></italic> ssp. ♂ genitalia: <bold>1</bold> <italic><tp:taxon-name>Eospilarctia yuennanica yuennanica</tp:taxon-name></italic>, ♂, cotype, clasping apparatus, prep. OP1223 <bold>2</bold> <italic><tp:taxon-name>Eospilarctia yuennanica yuennanica</tp:taxon-name></italic>, ♂, cotype, clasping apparatus with opened valvae <bold>3</bold> <italic><tp:taxon-name>Eospilarctia yuennanica yuennanica</tp:taxon-name></italic>, ♂, cotype, aedeagus <bold>4</bold> <italic><tp:taxon-name>Eospilarctia yuennanica fansipana</tp:taxon-name></italic>, ♂, holotype, clasping apparatus, prep. OP1227 <bold>5</bold> <italic><tp:taxon-name>Eospilarctia yuennanica fansipana</tp:taxon-name></italic>, ♂, holotype, clasping apparatus with opened valvae <bold>6</bold> <italic><tp:taxon-name>Eospilarctia yuennanica fansipana</tp:taxon-name></italic>, ♂, holotype, aedeagus <bold>7</bold> <italic><tp:taxon-name>Eospilarctia maciai</tp:taxon-name></italic>, ♂, holotype, clasping apparatus, prep. OP1225 <bold>8</bold> <italic><tp:taxon-name>Eospilarctia maciai</tp:taxon-name></italic>, ♂, holotype, clasping apparatus with opened valvae <bold>9</bold> <italic><tp:taxon-name>Eospilarctia maciai</tp:taxon-name></italic>, ♂, holotype, aedeagus <bold>10</bold><italic> E. naumanni</italic>, ♂, holotype, clasping apparatus, prep. OP1228 <bold>11</bold> <italic><tp:taxon-name>Eospilarctia naumanni</tp:taxon-name></italic>, ♂, holotype, clasping apparatus with opened valvae <bold>12</bold> <italic><tp:taxon-name>Eospilarctia naumanni</tp:taxon-name></italic>, ♂, holotype, aedeagus.</p></caption><graphic xmlns:xlink="http://www.w3.org/1999/xlink" xlink:href="ZooKeys-204-057-g002.jpg" position="float" orientation="portrait" xlink:type="simple"/></fig><fig id="F3" position="float" orientation="portrait"><label>Plate 3, figures 1–5.</label><caption><p><italic><tp:taxon-name>Eospilarctia yuennanica yuennanica</tp:taxon-name></italic>, ♂, cotype: <bold>1</bold> Clasping apparatus with opened valvae, prep. OP1223 <bold>2</bold> Clasping apparatus <bold>3</bold> Aedeagus <bold>4</bold> Adult 5 8<sup>th</sup> abdominal segment.</p></caption><graphic xmlns:xlink="http://www.w3.org/1999/xlink" xlink:href="ZooKeys-204-057-g003.jpg" position="float" orientation="portrait" xlink:type="simple"/></fig><fig id="F4" position="float" orientation="portrait"><label>Plate 4, figures 1–5.</label><caption><p><italic><tp:taxon-name>Eospilarctia yuennanica yuennanica</tp:taxon-name></italic>, ♂: <bold>1</bold> Clasping apparatus with opened valvae, prep. OP1224 <bold>2</bold> Clasping apparatus <bold>3</bold> Aedeagus <bold>4</bold> Adult <bold>5</bold> 8<sup>th</sup> abdominal segment.</p></caption><graphic xmlns:xlink="http://www.w3.org/1999/xlink" xlink:href="ZooKeys-204-057-g004.jpg" position="float" orientation="portrait" xlink:type="simple"/></fig><fig id="F5" position="float" orientation="portrait"><label>Plate 5, figures 1–5.</label><caption><p><italic><tp:taxon-name>Eospilarctia yuennanica fansipana</tp:taxon-name></italic>, ♂, holotype: <bold>1</bold> Clasping apparatus with opened valvae, prep. OP1227 <bold>2</bold> Clasping apparatus <bold>3</bold> Aedeagus <bold>4</bold> Adult <bold>5</bold> 8<sup>th</sup> abdominal segment.</p></caption><graphic xmlns:xlink="http://www.w3.org/1999/xlink" xlink:href="ZooKeys-204-057-g005.jpg" position="float" orientation="portrait" xlink:type="simple"/></fig></tp:treatment-sec><tp:treatment-sec sec-type="Bionomics and distribution"><title>Bionomics and distribution.</title><p>Known only from the Fan-si-pan mountains in far northern Vietnam. Two male specimens were attracted to light at the end of May at elevations ranging from 1600 to 1800 m.</p></tp:treatment-sec><tp:treatment-sec sec-type="Etymology"><title>Etymology.</title><p>The specific name refers to the type-locality of the new subspecies.</p></tp:treatment-sec></tp:taxon-treatment>
