# Supplementary material for: Review of the Eospilarctia yuennanica group (Lepidoptera, Erebidae, Arctiinae) from the Indo – Himalayan region, with description of two new species and one subspecies
Source: Zookeys. 2012 Jun 25;(204):57–70. doi: 10.3897/zookeys.204.3056 (PMC3391722; doi:10.3897/zookeys.204.3056)
Supplement: XML Treatment for Eospilarctia maciai [file zookeys.204.3056-treatment3.xml]

<!DOCTYPE tp:taxon-treatment
  PUBLIC "-//TaxonX//DTD Taxonomic Treatment Publishing DTD v0 20100105//EN" "tax-treatment-NSO.dtd">
<tp:taxon-treatment xmlns:tp="http://www.plazi.org/taxpub"><tp:treatment-meta><mixed-citation publication-type="journal"><person-group><name><surname>Saldaitis</surname><given-names>Aidas</given-names></name><name><surname>Ivinskis</surname><given-names>Povilas</given-names></name><name><surname>Witt</surname><given-names>Thomas</given-names></name><name><surname>Pekarsky</surname><given-names>Oleg</given-names></name></person-group><article-title>Review of the 
                    <italic>Eospilarctia yuennanica</italic> group (Lepidoptera, Erebidae, Arctiinae) from the Indo – Himalayan region, with description of two new species and one subspecies</article-title><source>Zookeys</source><day>25</day><month>6</month><year>2012</year><volume>2012</volume><issue>204</issue><fpage>57</fpage><lpage>70</lpage><pub-id pub-id-type="doi">10.3897/zookeys.204.3056</pub-id></mixed-citation></tp:treatment-meta><tp:nomenclature><tp:taxon-name>
                        <tp:taxon-name-part taxon-name-part-type="genus">Eospilarctia</tp:taxon-name-part>
                        <tp:taxon-name-part taxon-name-part-type="species">maciai</tp:taxon-name-part>
                    <object-id xmlns:xlink="http://www.w3.org/1999/xlink" xlink:type="simple">urn:lsid:zoobank.org:act:76553FDF-F6BC-4FC8-9BBC-92843706BAED</object-id>
								<object-id xmlns:xlink="http://www.w3.org/1999/xlink" xlink:type="simple">http://species-id.net/wiki/Eospilarctia_maciai</object-id>
								</tp:taxon-name><tp:taxon-status xmlns:xlink="http://www.w3.org/1999/xlink" xlink:type="simple">sp. n.</tp:taxon-status><xref ref-type="fig" rid="F1">Plate 1: fig. 4</xref><xref ref-type="fig" rid="F2">Plate 2: figs 7–9</xref><xref ref-type="fig" rid="F6">Plate 6: figs 1–5</xref></tp:nomenclature><tp:treatment-sec sec-type="Holotype"><title>Holotype.</title><p>♂ (<xref ref-type="fig" rid="F1">Plate 1: fig. 4</xref>, <xref ref-type="fig" rid="F6">Plate 6: fig. 4</xref>), China, Yunnan prov. Dali Bai autonomy pref., Yulong county, Fengshuiuiny Mts., 2460 m., 13 km. N. of Coajian, 10–20 May<!--PageBreak--> 1999, <named-content xmlns:xlink="http://www.w3.org/1999/xlink" content-type="dwc:verbatimCoordinates" xlink:type="simple">25°46"N, 99°06"E</named-content>, leg./ex.coll. Dr R. Brechlin (slide No.OP1225m), (deposited in ZSM/MWM).</p></tp:treatment-sec><tp:treatment-sec sec-type="Diagnosis"><title>Diagnosis.</title><p>Externallythe new speciesis most similar to the sibling species <italic><tp:taxon-name>Eospilarctia guangdonga</tp:taxon-name></italic> Dubatolov, Kishida &amp; Wang, 2008 status n., <italic><tp:taxon-name>Eospilarctia yuennanica yuennanica</tp:taxon-name></italic> (Daniel, 1943) and <italic><tp:taxon-name>Eospilarctia naumanni</tp:taxon-name></italic> sp. n. In <italic><tp:taxon-name>Eospilarctia guangdonga</tp:taxon-name></italic> (species was recently described and well illustrated (Dubatolov et al 2008)) the wing markings are noticeably paler and in the male genitalia the valvae do not widen at the excavated apex. The forewings of <italic><tp:taxon-name>Eospilarctia yuennanica yuennanica</tp:taxon-name></italic> have more intensive brown markings, with fascia pale white, and the male valvae widen to rough-edged apex. In <italic><tp:taxon-name>Eospilarctia naumanni</tp:taxon-name></italic>, the costal fascia from the forewing base do not extend to apex of medial cell. In the male genitalia the valvae are almost the same width as length, <!--PageBreak--><!--PageBreak--><!--PageBreak--><!--PageBreak--><!--PageBreak--><!--PageBreak-->slightly curved at the middle and wide at tip; saccus massive, slightly narrowing with a blunt tip; juxta “X” shaped, top and bottom deep, juxta lateral sides with weak excavations; aedeagus straight, longer than valva, with visible bulge at ventral tip.</p></tp:treatment-sec><tp:treatment-sec sec-type="Description"><title>Description.</title><p><bold>Male</bold>: Forewing length of holotype 26 mm, wingspan 50 mm; antennae strongly bipectinate; ground color of forewings dark blackish brown, veins yellow, wing pattern typical of genus. Costal fascia from base not extending to M cell apex. Terminal streak from M2 straight, direct to termen at 45 degree angle crossing vein M1, narrow, with even edges. Hindwings whitish yellow, with brown patches, ventral pattern and color of wings similar to dorsal.</p><p><bold>Male genitalia</bold> (<xref ref-type="fig" rid="F2">Plate 2: figs 7–9</xref>, <xref ref-type="fig" rid="F6">Plate 6: figs 1–3</xref>): Uncus severely narrowing to blunt tip; valvae almost the same width as length, slightly curved medially to the wide, oval apex; tegumen wide, narrowing; saccus massive, slightly narrowing to blunt tip; juxta wide at top and bottom deep, sides slightly excavated; aedeagus straight, longer than valvae, with ventral bulge at tip; vesica with two subbasal diverticula.</p><p><bold>Female :</bold> unknown.</p><fig id="F6" position="float" orientation="portrait"><label>Plate 6, figures 1–5.</label><caption><p><italic><tp:taxon-name>Eospilarctia maciai</tp:taxon-name></italic>, ♂, holotype: <bold>1</bold> Clasping apparatus with opened valvae, prep. OP1225 <bold>2</bold> Clasping apparatus <bold>3</bold> Aedeagus <bold>4</bold> Adult <bold>5</bold> 8<sup>th</sup> abdominal segment.</p></caption><graphic xmlns:xlink="http://www.w3.org/1999/xlink" xlink:href="ZooKeys-204-057-g006.jpg" position="float" orientation="portrait" xlink:type="simple"/></fig></tp:treatment-sec><tp:treatment-sec sec-type="Bionomics and distribution"><title>Bionomics and distribution.</title><p>Known only from the Fengshuiuiny Shan Mountains in Yunnan province in southwest China, <italic><tp:taxon-name>Eospilarctia maciai</tp:taxon-name></italic> sp.n. is likely endemic to Yunnan, and the nearby regions of Myanmar. The single male specimen was attracted to light in mid-May at an elevation of 2500 m.</p></tp:treatment-sec><tp:treatment-sec sec-type="Etymology"><title>Etymology.</title><p>The new species is named after Mr Ramon Macià Vilà (Barcelona, Spain), the famous Iberian Peninsula’s <tp:taxon-name>Arctiidae</tp:taxon-name> specialist.</p></tp:treatment-sec><tp:treatment-sec><!--Section generated to contain objects referenced in tp:taxon-treatment.--><fig id="F1" position="float" orientation="portrait"><label>Plate 1, figures 1–6.</label><caption><p><italic><tp:taxon-name>Eospilarctia</tp:taxon-name></italic> ssp. adults: <bold>1</bold> <italic><tp:taxon-name>Eospilarctia yuennanica yuennanica</tp:taxon-name></italic>, ♂, cotype, China, Yunnan ZSM/MWM <bold>2</bold> <italic><tp:taxon-name>Eospilarctia yuennanica yuennanica</tp:taxon-name></italic>, ♂, China, Yunnan ZSM/MWM <bold>3</bold> <italic><tp:taxon-name>Eospilarctia yuennanica fansipana</tp:taxon-name></italic>, ♂, holotype, Vietnam, Mt. Fan-si-pan ZSM/MWM <bold>4</bold> <italic><tp:taxon-name>Eospilarctia maciai</tp:taxon-name></italic>, ♂, holotype, China, Yunnan ZSM/MWM <bold>5</bold> <italic><tp:taxon-name>Eospilarctia naumanni</tp:taxon-name></italic>, ♂, holotype, Myanmar, Kachin state, ZSM/MWM <bold>6</bold> <italic><tp:taxon-name>Eospilarctia naumanni</tp:taxon-name></italic>, ♀, paratype, Myanmar, Kachin State ZSM/MWM.</p></caption><graphic xmlns:xlink="http://www.w3.org/1999/xlink" xlink:href="ZooKeys-204-057-g001.jpg" position="float" orientation="portrait" xlink:type="simple"/></fig><fig id="F2" position="float" orientation="portrait"><label>Plate 2, figures 1–12.</label><caption><p><italic><tp:taxon-name>Eospilarctia</tp:taxon-name></italic> ssp. ♂ genitalia: <bold>1</bold> <italic><tp:taxon-name>Eospilarctia yuennanica yuennanica</tp:taxon-name></italic>, ♂, cotype, clasping apparatus, prep. OP1223 <bold>2</bold> <italic><tp:taxon-name>Eospilarctia yuennanica yuennanica</tp:taxon-name></italic>, ♂, cotype, clasping apparatus with opened valvae <bold>3</bold> <italic><tp:taxon-name>Eospilarctia yuennanica yuennanica</tp:taxon-name></italic>, ♂, cotype, aedeagus <bold>4</bold> <italic><tp:taxon-name>Eospilarctia yuennanica fansipana</tp:taxon-name></italic>, ♂, holotype, clasping apparatus, prep. OP1227 <bold>5</bold> <italic><tp:taxon-name>Eospilarctia yuennanica fansipana</tp:taxon-name></italic>, ♂, holotype, clasping apparatus with opened valvae <bold>6</bold> <italic><tp:taxon-name>Eospilarctia yuennanica fansipana</tp:taxon-name></italic>, ♂, holotype, aedeagus <bold>7</bold> <italic><tp:taxon-name>Eospilarctia maciai</tp:taxon-name></italic>, ♂, holotype, clasping apparatus, prep. OP1225 <bold>8</bold> <italic><tp:taxon-name>Eospilarctia maciai</tp:taxon-name></italic>, ♂, holotype, clasping apparatus with opened valvae <bold>9</bold> <italic><tp:taxon-name>Eospilarctia maciai</tp:taxon-name></italic>, ♂, holotype, aedeagus <bold>10</bold><italic> E. naumanni</italic>, ♂, holotype, clasping apparatus, prep. OP1228 <bold>11</bold> <italic><tp:taxon-name>Eospilarctia naumanni</tp:taxon-name></italic>, ♂, holotype, clasping apparatus with opened valvae <bold>12</bold> <italic><tp:taxon-name>Eospilarctia naumanni</tp:taxon-name></italic>, ♂, holotype, aedeagus.</p></caption><graphic xmlns:xlink="http://www.w3.org/1999/xlink" xlink:href="ZooKeys-204-057-g002.jpg" position="float" orientation="portrait" xlink:type="simple"/></fig></tp:treatment-sec></tp:taxon-treatment>
