# Supplementary material for: Review of the Eospilarctia yuennanica group (Lepidoptera, Erebidae, Arctiinae) from the Indo – Himalayan region, with description of two new species and one subspecies
Source: Zookeys. 2012 Jun 25;(204):57–70. doi: 10.3897/zookeys.204.3056 (PMC3391722; doi:10.3897/zookeys.204.3056)
Supplement: XML Treatment for Eospilarctia naumanni [file zookeys.204.3056-treatment4.xml]

<!DOCTYPE tp:taxon-treatment
  PUBLIC "-//TaxonX//DTD Taxonomic Treatment Publishing DTD v0 20100105//EN" "tax-treatment-NSO.dtd">
<tp:taxon-treatment xmlns:tp="http://www.plazi.org/taxpub"><tp:treatment-meta><mixed-citation publication-type="journal"><person-group><name><surname>Saldaitis</surname><given-names>Aidas</given-names></name><name><surname>Ivinskis</surname><given-names>Povilas</given-names></name><name><surname>Witt</surname><given-names>Thomas</given-names></name><name><surname>Pekarsky</surname><given-names>Oleg</given-names></name></person-group><article-title>Review of the 
                    <italic>Eospilarctia yuennanica</italic> group (Lepidoptera, Erebidae, Arctiinae) from the Indo – Himalayan region, with description of two new species and one subspecies</article-title><source>Zookeys</source><day>25</day><month>6</month><year>2012</year><volume>2012</volume><issue>204</issue><fpage>57</fpage><lpage>70</lpage><pub-id pub-id-type="doi">10.3897/zookeys.204.3056</pub-id></mixed-citation></tp:treatment-meta><tp:nomenclature><tp:taxon-name>
                        <tp:taxon-name-part taxon-name-part-type="genus">Eospilarctia</tp:taxon-name-part>
                        <tp:taxon-name-part taxon-name-part-type="species">naumanni</tp:taxon-name-part>
                    <object-id xmlns:xlink="http://www.w3.org/1999/xlink" xlink:type="simple">urn:lsid:zoobank.org:act:08D02B41-D6F3-4872-B2B2-1C9CB31A86D0</object-id>
								<object-id xmlns:xlink="http://www.w3.org/1999/xlink" xlink:type="simple">http://species-id.net/wiki/Eospilarctia_naumanni</object-id>
								</tp:taxon-name><tp:taxon-status xmlns:xlink="http://www.w3.org/1999/xlink" xlink:type="simple">sp. n.</tp:taxon-status><xref ref-type="fig" rid="F1">Plate 1: fig. 5, 6</xref><xref ref-type="fig" rid="F2">Plate 2: figs 10–12</xref><xref ref-type="fig" rid="F7">Plate 7: figs 1–5</xref><xref ref-type="fig" rid="F8">Plate 8: figs 1–5</xref><xref ref-type="fig" rid="F9">Plate 9: figs 1, 2</xref></tp:nomenclature><tp:treatment-sec sec-type="Type material"><title>Type material.</title><p><bold>Holotype</bold>: ♂ (<xref ref-type="fig" rid="F1">Plate 1: fig. 5</xref>, <xref ref-type="fig" rid="F7">Plate 7: fig. 4</xref>), Northeast Myanmar (Burma), Kachin state, road Chibwe - Pang Wah, 2 km N branch to Kanphant, 2180 m, <named-content xmlns:xlink="http://www.w3.org/1999/xlink" content-type="dwc:verbatimCoordinates" xlink:type="simple">25.4251°N, 98.5431°E</named-content>, 23 May, 2006 at light, leg. Stefan Naumann, Michael Langer, &amp; Swen Löffler, ex. coll. Swen Löffler (slide No.OP1228) (deposited in ZSM/MWM).</p><p>Paratype: ♀ (<xref ref-type="fig" rid="F1">Plate 1: fig. 6</xref>, <xref ref-type="fig" rid="F8">Plate 8: fig. 1</xref>), Northeast Myanmar, road Kanphant – Mt. Inwa Bum, forest camp, 2440 m, <named-content xmlns:xlink="http://www.w3.org/1999/xlink" content-type="dwc:verbatimCoordinates" xlink:type="simple">26.1608°N, 98.35149°E</named-content>, 25 May, 2006, leg. S. Naumann, M. Langer, &amp; S. Löffler, ex. coll. Swen Löffler (slide No.OP1229f), (pers. comm. S. Naumann) (deposited in ZSM/MWM).</p></tp:treatment-sec><tp:treatment-sec sec-type="Diagnosis"><title>Diagnosis.</title><p>Externallythe new speciesis most similar to sibling species <italic><tp:taxon-name>Eospilarctia guangdonga</tp:taxon-name></italic> Dubatolov, Kishida &amp; Wang, 2008, <italic><tp:taxon-name>Eospilarctia yuennanica</tp:taxon-name></italic> (Daniel, 1943) and<italic><tp:taxon-name>Eospilarctia maciai</tp:taxon-name></italic> sp. n. In <italic><tp:taxon-name>Eospilarctia guangdonga</tp:taxon-name></italic> thewing markings are noticeably paler and in its male genitalia the valvae are not widening at the apex, here with a noticeable excavation. <italic><tp:taxon-name>Eospilarctia yuennanica</tp:taxon-name></italic> forewings are intense brown with pale white markings, in male genitalia the valvae are widening with cut and rough apex. In <italic><tp:taxon-name>Eospilarctia maciai</tp:taxon-name></italic>, the forewingterminal streak from M<sub>2</sub> is straight, extending to termen at about <!--PageBreak--><!--PageBreak-->a 45° angle, crossing vein M<sub>1</sub>, narrow, with even edges. The costal fascia does not extend to apex of the medial cell. In the male genitalia valvae almost the same width as long, in middle slightly curved, tip of valva wide, oval, tegumen wide narrowing, saccus with well visible blunt tip, juxta “X” form top and bottom wide deep, sides slightly excavated; aedeagus straight longer than valva, at the tip in ventral side with visible bulge.</p></tp:treatment-sec><tp:treatment-sec sec-type="Description"><title>Description.</title><p><bold>Male</bold>: Forewing length of holotype 26 mm, wingspan 54 mm; antennae strongly bipectinate; forewing veins yellow on brown background; wing pattern typical of genus. Yellow costal band extends from forewing basis to apical streak. Terminal streak from M<sub>2</sub> straight, direct to termen 35° angle, cross vein M1, narrow, with rough edges. Hindwing white yellow, with brown spots. Ventral wing pattern and color identical to upper side.</p><p><bold>Female.</bold> Forewing length of paratype 27 mm; wingspan 55 mm; antennae weakly bipectinate; patches on hindwings very small; other morphological feature as in male.</p><p><bold>Male genitalia</bold> (<xref ref-type="fig" rid="F2">Plate 2: figs 10–12</xref>, <xref ref-type="fig" rid="F7">Plate 7: figs 1–3</xref>). Uncus bulbous; valvae short, almost the same width as length; slight curvature in mid-ventral portion of valve with tip transversely cut; tegumen narrow; saccus slightly narrowing without visible blunt tip; juxta wide, rounded, top deeply excavated; aedeagus straight, longer than valva, at the tip curved nearly 90°, vesica with two subbasal diverticula, one of them twice as wide as the other; median diverticulum short with short spines.</p><p><bold>Female genitalia.</bold> (<xref ref-type="fig" rid="F8">Plate 8: figs 2, 3</xref>). Papilla analis massive; apophysis posterioris about two and half times shorter than apophysis anterioris; ductus short; bursa bisaccate, rounded; eighth abdominal sternum with lateral sclerites; dorsum sclerotised, simple.</p></tp:treatment-sec><tp:treatment-sec sec-type="Bionomics and distribution"><title>Bionomics and distribution.</title><p><italic><tp:taxon-name>Eospilarctia naumanni</tp:taxon-name></italic>sp.n.is known only from the Kachin region of northern Myanmar (<xref ref-type="fig" rid="F9">Plate 9: figs 1, 2</xref>). The new species was collected in late May at elevations of 2200 to 3000 m in mountainous virgin mixed forest, with swampy and mossy meadows. The habitat dominated by various species of <italic><tp:taxon-name>Alnus</tp:taxon-name></italic>, <italic><tp:taxon-name>Prunus</tp:taxon-name></italic>, <italic><tp:taxon-name>Quercus</tp:taxon-name></italic>, <italic><tp:taxon-name>Rhododendron</tp:taxon-name></italic>, <italic><tp:taxon-name>Abies</tp:taxon-name></italic>, different species of small bamboos and other smaller shrubs and ferns. Specimens of the new species were attracted to light (pers. comm. S. Naumann).</p><fig id="F7" position="float" orientation="portrait"><label>Plate 7, figures 1–5.</label><caption><p><italic><tp:taxon-name>Eospilarctia naumanni</tp:taxon-name></italic>, ♂, holotype: <bold>1</bold> Clasping apparatus with opened valvae, prep. OP1228 <bold>2</bold> Clasping apparatus <bold>3</bold> Aedeagus <bold>4</bold> Adult <bold>5</bold> 8<sup>th</sup> abdominal segment.</p></caption><graphic xmlns:xlink="http://www.w3.org/1999/xlink" xlink:href="ZooKeys-204-057-g007.jpg" position="float" orientation="portrait" xlink:type="simple"/></fig><fig id="F8" position="float" orientation="portrait"><label>Plate 8, figures 1–5.</label><caption><p><italic><tp:taxon-name>Eospilarctia naumanni</tp:taxon-name></italic>, ♀, paratype: <bold>1</bold> Adult <bold>2</bold> Ductus bursa, prep. OP1229 <bold>3</bold> 7<sup>th</sup> abdominal segment.</p></caption><graphic xmlns:xlink="http://www.w3.org/1999/xlink" xlink:href="ZooKeys-204-057-g008.jpg" position="float" orientation="portrait" xlink:type="simple"/></fig><fig id="F9" position="float" orientation="portrait"><label>Plate 9, figures 1, 2.</label><caption><p><italic><tp:taxon-name>Eospilarctia naumanni</tp:taxon-name></italic>, type locality’s: <bold>1</bold> Myanmar NE, Kachin state, road Chibwe – Pan Wah, 2 km N branch to Kanphant <bold>2</bold> Myanmar NE, Kachin state, road Kanphant – Mt. Inwa Bum.</p></caption><graphic xmlns:xlink="http://www.w3.org/1999/xlink" xlink:href="ZooKeys-204-057-g009.jpg" position="float" orientation="portrait" xlink:type="simple"/></fig></tp:treatment-sec><tp:treatment-sec sec-type="Etymology"><title>Etymology.</title><p>The new species is named after Mr Stefan Naumann (Berlin, Germany), a renowned <tp:taxon-name>Saturniidae</tp:taxon-name> specialist.</p><p>Dubatolov, Kishida and Wang (2008) described <italic><tp:taxon-name>Eospilarctia yuennanica guangdonga</tp:taxon-name></italic> as a new subspecies and included imago and male genitalia images, however we rise this taxa to species status, <italic><tp:taxon-name>Eospilarctia guangdonga</tp:taxon-name></italic> stat. nov. The <italic><tp:taxon-name>Eospilarctia guangdonga</tp:taxon-name></italic> forewing length is 31 mm compared to 28mm for <italic><tp:taxon-name>Eospilarctia yuennanica yuennanica</tp:taxon-name></italic>. In <italic><tp:taxon-name>Eospilarctia guangdonga</tp:taxon-name></italic> male genitalia the uncus is cruciform, valvae are not dilatable, tips of valvae are excavated, the juxta has short lateral protrusions, and aedeagus is shorter and stouter.In <italic><tp:taxon-name>Eospilarctia yuennanica yuennanica</tp:taxon-name></italic> male genitalia the valvae widen without excision at dorsal side of the apex, the juxta have bigger lateral extensions, and aedeagus is longer and thinner.</p></tp:treatment-sec><tp:treatment-sec><!--Section generated to contain objects referenced in tp:taxon-treatment.--><fig id="F1" position="float" orientation="portrait"><label>Plate 1, figures 1–6.</label><caption><p><italic><tp:taxon-name>Eospilarctia</tp:taxon-name></italic> ssp. adults: <bold>1</bold> <italic><tp:taxon-name>Eospilarctia yuennanica yuennanica</tp:taxon-name></italic>, ♂, cotype, China, Yunnan ZSM/MWM <bold>2</bold> <italic><tp:taxon-name>Eospilarctia yuennanica yuennanica</tp:taxon-name></italic>, ♂, China, Yunnan ZSM/MWM <bold>3</bold> <italic><tp:taxon-name>Eospilarctia yuennanica fansipana</tp:taxon-name></italic>, ♂, holotype, Vietnam, Mt. Fan-si-pan ZSM/MWM <bold>4</bold> <italic><tp:taxon-name>Eospilarctia maciai</tp:taxon-name></italic>, ♂, holotype, China, Yunnan ZSM/MWM <bold>5</bold> <italic><tp:taxon-name>Eospilarctia naumanni</tp:taxon-name></italic>, ♂, holotype, Myanmar, Kachin state, ZSM/MWM <bold>6</bold> <italic><tp:taxon-name>Eospilarctia naumanni</tp:taxon-name></italic>, ♀, paratype, Myanmar, Kachin State ZSM/MWM.</p></caption><graphic xmlns:xlink="http://www.w3.org/1999/xlink" xlink:href="ZooKeys-204-057-g001.jpg" position="float" orientation="portrait" xlink:type="simple"/></fig><fig id="F2" position="float" orientation="portrait"><label>Plate 2, figures 1–12.</label><caption><p><italic><tp:taxon-name>Eospilarctia</tp:taxon-name></italic> ssp. ♂ genitalia: <bold>1</bold> <italic><tp:taxon-name>Eospilarctia yuennanica yuennanica</tp:taxon-name></italic>, ♂, cotype, clasping apparatus, prep. OP1223 <bold>2</bold> <italic><tp:taxon-name>Eospilarctia yuennanica yuennanica</tp:taxon-name></italic>, ♂, cotype, clasping apparatus with opened valvae <bold>3</bold> <italic><tp:taxon-name>Eospilarctia yuennanica yuennanica</tp:taxon-name></italic>, ♂, cotype, aedeagus <bold>4</bold> <italic><tp:taxon-name>Eospilarctia yuennanica fansipana</tp:taxon-name></italic>, ♂, holotype, clasping apparatus, prep. OP1227 <bold>5</bold> <italic><tp:taxon-name>Eospilarctia yuennanica fansipana</tp:taxon-name></italic>, ♂, holotype, clasping apparatus with opened valvae <bold>6</bold> <italic><tp:taxon-name>Eospilarctia yuennanica fansipana</tp:taxon-name></italic>, ♂, holotype, aedeagus <bold>7</bold> <italic><tp:taxon-name>Eospilarctia maciai</tp:taxon-name></italic>, ♂, holotype, clasping apparatus, prep. OP1225 <bold>8</bold> <italic><tp:taxon-name>Eospilarctia maciai</tp:taxon-name></italic>, ♂, holotype, clasping apparatus with opened valvae <bold>9</bold> <italic><tp:taxon-name>Eospilarctia maciai</tp:taxon-name></italic>, ♂, holotype, aedeagus <bold>10</bold><italic> E. naumanni</italic>, ♂, holotype, clasping apparatus, prep. OP1228 <bold>11</bold> <italic><tp:taxon-name>Eospilarctia naumanni</tp:taxon-name></italic>, ♂, holotype, clasping apparatus with opened valvae <bold>12</bold> <italic><tp:taxon-name>Eospilarctia naumanni</tp:taxon-name></italic>, ♂, holotype, aedeagus.</p></caption><graphic xmlns:xlink="http://www.w3.org/1999/xlink" xlink:href="ZooKeys-204-057-g002.jpg" position="float" orientation="portrait" xlink:type="simple"/></fig></tp:treatment-sec></tp:taxon-treatment>
